# Supplementary material for: Cloning and characterization of miRNAs from maize seedling roots under low phosphorus stress
Source: Mol Biol Rep. 2012 May 5;39(8):8137–46. doi: 10.1007/s11033-012-1661-5 (PMC3383953; doi:10.1007/s11033-012-1661-5)
Supplement: Supplementary file 3 — Supplementary material 3 (XLS 43 kb) [file 11033_2012_1661_MOESM3_ESM.xls]

## Sheet: targets
Supplemental Table S1. Complete list of predicted miRNA targets of maize miRNAs induced by P stress
miRNA_id	miRNA mature sequence	target gene_id	description
Zm-miRNA1	UUGUUUGGAAUUAUAAUCUGC	GRMZM2G380515_T01	Zinc finger, C2H2-type; Zinc finger, C2H2-like
		GRMZM2G404762_T01	Peptidase M14, carboxypeptidase A;Xyloglucan fucosyltransferase
Zm-miRNA2	AGAGGGGGAUUGGAGGGGAUU	GRMZM2G163418_T01	DNA-binding WRKY
		GRMZM2G163418_T02	DNA-binding WRKY
		GRMZM2G022538_T01	unknow
		GRMZM2G022538_T02	unknow
		GRMZM2G022538_T03	unknow
		GRMZM2G383240_T07	Protein kinase-like domain; Protein kinase, ATP binding site; Serine/threonine-protein kinase-like domain; Serine-threonine/tyrosine-protein kinase; Serine/threonine-protein kinase, active site; Serine/threonine-protein kinase domain; Tyrosine-protein kinase, catalytic domain
		GRMZM2G020450_T01	Molybdopterin oxidoreductase;Molydopterin dinucleotide binding domain
		GRMZM2G128074_T01	PEP carboxykinase-like superfamily
		GRMZM2G119546_T01	Serine/threonine-protein phosphatase
		GRMZM2G119546_T02	Serine/threonine-protein phosphatase
		GRMZM2G318681_T02	Engulfment/cell motility, ELMO
		GRMZM2G318681_T03	Engulfment/cell motility, ELMO
		GRMZM2G318681_T04	Engulfment/cell motility, ELMO
		GRMZM2G053322_T01	NAD(P)-binding Rossmann-fold domains superfamily;NAD-dependent epimerase/dehydratase;Glyceraldehyde 3-phosphate dehydrogenase
		GRMZM2G053023_T01	Thioredoxin-like fold; Thioredoxin, conserved site; Thioredoxin domain
		GRMZM2G152549_T01	2OG-Fe(II) oxygenase superfamily
		GRMZM2G073427_T01	Basic-leucine zipper domain (bZIP);cAMP response element binding (CREB) protein
		GRMZM2G067313_T01	Exo70 exocyst complex subunit
		GRMZM2G121826_T01	TPR-like superfamily;Protein kinase-like domain;Serine-threonine/tyrosine-protein kinase catalytic domain;Serine/threonine- / dual-specificity protein kinase, catalytic domain;Tyrosine-protein kinase, catalytic domain
		GRMZM2G121826_T02	TPR-like superfamily;Protein kinase-like domain
		GRMZM2G059991_T01	Manganese/iron superoxide dismutase;Manganese/iron superoxide dismutase, binding site;Manganese/iron superoxide dismutase, N-terminal
		GRMZM2G012434_T03	Major facilitator superfamily, general substrate transporter
		GRMZM2G053023_T01	Thioredoxin-like fold; Thioredoxin, conserved site; Thioredoxin domain
		GRMZM2G049076_T01	Glycosyl transferase, group 1; Sucrose-6F-phosphate phosphohydrolase, plant and cyanobacteria; Sucrose phosphate synthase, plant
Zm-miRNA3	UUGGUGACCAGGGAAAUGGAG	GRMZM2G348914_T01	Chaperonin Cpn60, conserved site;Zinc finger, CCCH-type
		GRMZM2G045473_T01	Phosphate permease; General substrate transporter; Major facilitator superfamily MFS-1; Major facilitator superfamily, general substrate transporter
		GRMZM2G163849_T03	P-loop containing nucleoside triphosphate hydrolases superfamily;Aldehyde dehydrogenase, conserved site;Bromodomain;Helicase, C-terminal;Glutamine-Leucine-Glutamine, QLQ;SNF2-related;DEAD-like helicase
		GRMZM2G163849_T01	P-loop containing nucleoside triphosphate hydrolases superfamily;Aldehyde dehydrogenase, conserved site;Bromodomain;Helicase, C-terminal;Glutamine-Leucine-Glutamine, QLQ;SNF2-related;DEAD-like helicase
		GRMZM2G100505_T01	Small GTPase superfamily, Rho type;Small GTPase superfamily, Rab type;P-loop containing nucleoside triphosphate hydrolases superfamily;Mitochondrial Rho-like;Ran GTPase;Small GTPase superfamily;Small GTP-binding protein domain
		GRMZM2G100505_T02	P-loop containing nucleoside triphosphate hydrolases superfamily;Small GTPase superfamily, Rab type;Small GTPase superfamily, Rho type;Mitochondrial Rho-like;Small GTPase superfamily
		GRMZM2G029258_T01	Ribosomal protein S1-like RNA-binding domain;P-loop containing nucleoside triphosphate hydrolases superfamily;ATPase, AAA+ type, core;DEAD-like helicase;Helicase, C-terminal;DNA/RNA helicase, ATP-dependent, DEAH-box type, conserved site;Domain of unknown function DUF1605;Helicase-associated domain;Nucleic acid-binding, OB-fold-like;Ribosomal protein S1, RNA-binding domain
		GRMZM2G056914_T01	Actin cross-linking;Protein of unknown function DUF569
		GRMZM2G024647_T05	Ribosomal protein L6, N-terminal
Zm-miRNA4	UGAGAGAAUGGUAUAAUCACA	GRMZM5G817651_T01	WD40 repeat-like-containing domain
Zm-miRNA5	UGAAGGGGAUUGGAGAGGAU	GRMZM2G049076_T01	Glycosyl transferase, group 1; Sucrose-6F-phosphate phosphohydrolase, plant and cyanobacteria; Sucrose phosphate synthase, plant
		GRMZM2G383240_T07	Protein kinase-like domain; Protein kinase, ATP binding site; Serine/threonine-protein kinase-like domain; Serine-threonine/tyrosine-protein kinase; Serine/threonine-protein kinase, active site; Serine/threonine-protein kinase domain; Tyrosine-protein kinase, catalytic domain
		GRMZM2G053023_T01	Thioredoxin-like fold; Thioredoxin, conserved site; Thioredoxin domain
		GRMZM2G152549_T01	2OG-Fe(II) oxygenase superfamily
		GRMZM2G124455_T01	Manganese and iron superoxide dismutase;Manganese and iron superoxide dismutase
		GRMZM2G314647_T01	Dynamin; Dynamin, GTPase domain; Dynamin, GTPase region, conserved site; Dynamin central domain; Dynamin GTPase effector; Vinculin
		GRMZM2G071877_T01	Protein kinase Pti1
		GRMZM2G071877_T03	Protein kinase Pti1
		GRMZM2G134753_T01	SAC3/GANP/Nin1/mts3/eIF-3 p25
		GRMZM2G134753_T02	SAC3/GANP/Nin1/mts3/eIF-3 p25
		GRMZM2G163418_T01	DNA-binding WRKY
		GRMZM2G163418_T02	DNA-binding WRKY
		GRMZM2G151223_T02	ATPase-like, ATP-binding domain; CHASE; Signal transduction histidine kinase, subgroup 1, dimerisation/phosphoacceptor domain; Signal transduction histidine kinase, homodimeric
		GRMZM2G081105_T01	Multidrug resistance efflux transporter EmrE superfamily;Domain of unknown function DUF250
		GRMZM2G141998_T01	unknow
		GRMZM2G033379_T02	Heat shock protein DnaJ, N-terminal
		GRMZM2G114706_T01	S-adenosyl-L-methionine-dependent methyltransferases superfamily;Protein of unknown function DUF248, methyltransferase putative
		GRMZM2G115442_T01	3-oxoacyl-reductase
		GRMZM2G115442_T02	3-oxoacyl-reductase
		GRMZM2G034551_T01	Zinc/iron permease; Zinc/iron permease, fungal/plant
		GRMZM2G171600_T01	P-loop containing nucleoside triphosphate hydrolases superfamily;Ankyrin repeat;Ankyrin repeat-containing domain;CG-1 DNA-binding domain;IQ motif, EF-hand binding site;Immunoglobulin E-set
Zm-miRNA6	UCUAAAAUGAGUGGUGCUGAU	GRMZM2G108023_T01	Amino acid transporter, transmembrane
		GRMZM2G082792_T01	Flavoprotein wrbA
		GRMZM2G082792_T02	Flavoprotein wrbA
		GRMZM2G082792_T03	Flavoprotein wrbA
		GRMZM2G156877_T01	Glutathione S-transferase, C-terminal; Glutathione S-transferase, C-terminal-like
		GRMZM2G156877_T02	Glutathione S-transferase, C-terminal; Glutathione S-transferase, C-terminal-like
		GRMZM2G031572_T01	Salmonella/Shigella invasin protein C; Peptidase S28
		GRMZM2G031572_T02	Salmonella/Shigella invasin protein C; Peptidase S28
		GRMZM2G127230_T01	ATPase, AAA+ type, core; Chaperonin ClpA/B; Signal recognition particle, SRP54 subunit, GTPase; Signal recognition particle, SRP54 subunit, helical bundle; Signal recognition particle, SRP; Signal recognition particle, SRP54 subunit, M-domain
		GRMZM2G127230_T02	ATPase, AAA+ type, core; Chaperonin ClpA/B; Signal recognition particle, SRP54 subunit, GTPase; Signal recognition particle, SRP54 subunit, helical bundle; Signal recognition particle, SRP; Signal recognition particle, SRP54 subunit, M-domain
		GRMZM2G160541_T01	L-Aspartase-like; Phenylalanine/histidine ammonia-lyase; Phenylalanine/histidine ammonia-lyases, active site; Phenylalanine ammonia-lyase
		GRMZM2G160541_T02	L-Aspartase-like; Phenylalanine/histidine ammonia-lyase; Phenylalanine/histidine ammonia-lyases, active site; Phenylalanine ammonia-lyase
		GRMZM2G160541_T03	L-Aspartase-like; Phenylalanine/histidine ammonia-lyase; Phenylalanine/histidine ammonia-lyases, active site; Phenylalanine ammonia-lyase
Zm-miRNA7	AAUAUUAGACAGAAAAGUUAG	GRMZM2G077776_T01	Full-length cDNA clone ZM_BFb0175A07
		GRMZM2G116785_T02	Basic helix-loop-helix dimerisation region bHLH;Helix-loop-helix DNA-binding
		GRMZM2G455769_T01	Harpin-induced protein
Zm-miRNA8	GCUCGGCAAAGACUGACGGCC	GRMZM2G125762_T01	Protein kinase-like domain; Protein kinase, ATP binding site; Serine/threonine-protein kinase-like domain; Serine-threonine/tyrosine-protein kinase; Serine/threonine-protein kinase domain; Tyrosine-protein kinase, catalytic domain; Tyrosine-protein kinase, active site
		GRMZM2G007249_T01	Oxoglutarate/iron-dependent oxygenase
		GRMZM2G007249_T02	Isopenicillin N synthase;Oxoglutarate/iron-dependent oxygenase
		GRMZM2G308666_T01	Oxoglutarate/iron-dependent oxygenase
		GRMZM2G094083_T07	Cyclophilin-like
Zm-miRNA9	UAGCAGGGAUGAUUUGCCCG	GRMZM2G148913_T01	alpha/beta-Hydrolases superfamily; Lipase, class 3
		GRMZM2G148913_T02	P-loop containing nucleoside triphosphate hydrolases superfamily;ATPase, AAA+ type, core;Pollen allergen Poa pIX/Phl pVI
Zm-miRNA10	UUCUGAUGUUCAUGAGCUGGCU	unknow	unknow
miRNA399b	UGCCAAAGGAGAGCUGUCCUG	GRMZM2G070591_T01	unknow
		GRMZM2G165734_T01	unknow
		GRMZM2G075870_T01	Phosphate permease; General substrate transporter; Major facilitator superfamily MFS-1; Major facilitator superfamily, general substrate transporter
		GRMZM2G112377_T01	Antifreeze protein, type I;Major facilitator superfamily, general substrate transporter;General substrate transporter;Major facilitator superfamily MFS-1;Phosphate permease
		GRMZM2G045473_T01	Phosphate permease; General substrate transporter; Major facilitator superfamily MFS-1; Major facilitator superfamily, general substrate transporter
		GRMZM2G326707_T01	Major facilitator superfamily, general substrate transporter;General substrate transporter;Major facilitator superfamily MFS-1;Phosphate permease
		GRMZM2G081812_T01	Zinc finger, C2H2-like;Zinc finger, C2H2-type;Zinc finger, LIM-type
		GRMZM2G081812_T02	Zinc finger, C2H2-like;Zinc finger, C2H2-type;Zinc finger, LIM-type
		GRMZM2G081812_T03	Zinc finger, C2H2-like;Zinc finger, C2H2-type;Zinc finger, LIM-type
miRNA156	UGACAGAAGAGAGUGAGCAC	AC233751.1_FG002	SBP-box transcription factor
		GRMZM2G040785_T01	SBP-box transcription factor;Fungal lignin peroxidase
		GRMZM2G061734_T01	SBP-box transcription factor;Antifreeze protein, type I
		GRMZM2G065451_T01	SBP-box transcription factor
		GRMZM2G065451_T02	SBP-box transcription factor
		GRMZM2G097275_T01	SBP-box transcription factor
		GRMZM2G097275_T02	SBP-box transcription factor
		GRMZM2G097275_T03	SBP-box transcription factor
		GRMZM2G097275_T04	SBP-box transcription factor
		GRMZM2G101511_T01	SBP-box transcription factor
		GRMZM2G101511_T02	SBP-box transcription factor
		GRMZM2G126018_T01	SBP-box transcription factor
		GRMZM2G126018_T02	SBP-box transcription factor
		GRMZM2G148467_T01	SBP-box transcription factor
		GRMZM2G148467_T02	SBP-box transcription factor
		GRMZM2G160917_T01	SBP-box transcription factor
		GRMZM2G163813_T01	SBP-box transcription factor
		GRMZM2G163813_T02	SBP-box transcription factor
		GRMZM2G163813_T04	SBP-box transcription factor
		GRMZM2G307588_T01	SBP-box transcription factor
		GRMZM2G390470_T01	SBP-box transcription factor;Ribosomal protein P2
		GRMZM2G390470_T02	SBP-box transcription factor;Ribosomal protein P2
		GRMZM2G414805_T01	SBP-box transcription factor
		GRMZM2G414805_T02	SBP-box transcription factor
		GRMZM2G414805_T03	SBP-box transcription factor
		GRMZM2G414805_T04	SBP-box transcription factor
		GRMZM2G414805_T05	SBP-box transcription factor
		GRMZM2G414805_T07	SBP-box transcription factor
		GRMZM2G450128_T01	SBP-box transcription factor;Antifreeze protein, type I
		GRMZM2G460544_T01	SBP-box transcription factor
		GRMZM2G067624_T01	SBP-box transcription factor;Potassium channel, voltage dependent, Kv1.4;Ribosomal protein P2;Homoserine kinase
		GRMZM2G067624_T02	SBP-box transcription factor;Potassium channel, voltage dependent, Kv1.4;Ribosomal protein P2;Homoserine kinase
		GRMZM2G126827_T01	SBP-box transcription factor
		GRMZM2G156621_T01	SBP-box transcription factor
		GRMZM2G465165_T01	Serine/threonine protein kinase-related;Protein kinase-like;Concanavalin A-like lectin/glucanase;Serine/threonine protein kinase;Protein kinase, ATP binding site;Tyrosine protein kinase;Legume lectin, beta domain;Legume lectin, beta chain, Mn/Ca-binding
		GRMZM2G133959_T04	Protein of unknown function DUF2305
